# Supplementary material for: miR-625-3p and lncRNA GAS5 in Liquid Biopsies for Predicting the Outcome of Malignant Pleural Mesothelioma Patients Treated with Neo-Adjuvant Chemotherapy and Surgery
Source: Noncoding RNA. 2019 Jun 17;5(2):41. doi: 10.3390/ncrna5020041 (PMC6631473; doi:10.3390/ncrna5020041)
Supplement: Supplementary file 1 [file ncrna-05-00041-s001.zip › Kresoja et al Supplementary files/Kresoja et al Supplementary Table1.xlsx]

## Sheet: Supplemental table 1
	Supplemental Table 1. MiR assay used
	The sequences of mature microRNAs analyzed by RT-qPCR, according to miRBase. Mature miRNA ID	Sequence of mature miRNA within the stem loop (5'-3')	miRBase accession number	miScript Primer Assay (QiaGen)
	hsa-miR-625-3p	GACUAUAGAACUUUCCCCCUCA	MIMAT0004808	MS00032046
	cel-miR-39-3p	UCACCGGGUGUAAAUCAGCUUG	MIMAT0000010	MS00019789
	hsa-miR-16-5p	UAGCAGCACGUAAAUAUUGGCG	MIMAT0000069	MS00031493
	hsa-miR-23a-3p	AUCACAUUGCCAGGGAUUUCC	MIMAT0000078	MS00031633
	hsa-miR-451a	AAACCGUUACCAUUACUGAGUU	MIMAT0001631	MS00004242
